# Supplementary material for: Molecular characterization, expression patterns and cellular localization of BCAS2 gene in male Hezuo pig
Source: PeerJ. 2023 Oct 24;11:e16341. doi: 10.7717/peerj.16341 (PMC10607209; doi:10.7717/peerj.16341)
Supplement: Supplemental Information 2 [file peerj-11-16341-s002.zip]

Archive with 14 entries (13 files):
- Sequence data/
- Sequence data/Hezuo_pig_BCAS2_CDS.fas
- Sequence data/R.contigs.txt
- Sequence data/R_TF_C2008160038_A05.ab1
- Sequence data/R_TF_C2008160038_A05.txt
- Sequence data/R_TR_C2008160038_E06.ab1
- Sequence data/R_TR_C2008160038_E06.txt
- Sequence data/T1.contigs.txt
- Sequence data/T1_TF_C2009040050_A09.ab1
- Sequence data/T1_TF_C2009040050_A09.txt
- Sequence data/T1_TR_C2009040050_A10.ab1
- Sequence data/T1_TR_C2009040050_A10.txt
- Sequence data/T3_F_C2009110008_B05.ab1
- Sequence data/T3_F_C2009110008_B05.txt
