# Supplementary material for: Molecular characterization, expression patterns and cellular localization of BCAS2 gene in male Hezuo pig
Source: PeerJ. 2023 Oct 24;11:e16341. doi: 10.7717/peerj.16341 (PMC10607209; doi:10.7717/peerj.16341)
Supplement: Supplemental Information 2 [file peerj-11-16341-s002.zip › Sequence data/Hezuo_pig_BCAS2_CDS.fas]

>Hezuo_pig
ATGGCGGGCACCGGTTTGGTGGCTGGAGAGGTTGTTGTGGACGCGCTGCCGTATTTTGACCAGGGTTATGAAGCGCCTGGTGTGCGGGAAGCGGCCGCGGCGTTGGTAGAGGAGGAAACTCGCAGGTACCGACCTACCAAGAACTACTTGAGCTACCTGACAGCCCCAGATTATTCCGCTTTTGAAACTGACATAATGAGAAATGAATTTGAAAGACTGGCTGCTCGACAACCAATTGAATTGCTCAGTATGAAACGATATGAACTTCCGGCCCCTTCCTCAGGTCAGAAAAATGACATTACTGCATGGCAAGAATGTGTAAACAATTCTATGGCTCAGTTGGAGCATCAGGCAGTTCGAATTGAGAATCTGGAACTAATGTCACAGCATGGATGCAATGCCTGGAAAGTATATAATGAAAATCTAGTTCATATGATTGAACATGCACAGAAAGAACTCCAGAAATTAAGGAAACATATTCAAGATTTAAATTGGCAACGAAAGAACATGCAGCTCACAGCTGGATCTAAATTAAGAGAAATGGAGTCAACTTGGGTATCCCTGGTCAGTAAGAATTACGAGATTGAAAGGACTATTGTACAATTAGAAAATGAACTCTTTCAAATGAAGCAGCAACATGGAGAGGCAAACAAAGAAAACATACGGCAAGACTTCTGA
