# Supplementary material for: Molecular characterization, expression patterns and cellular localization of BCAS2 gene in male Hezuo pig
Source: PeerJ. 2023 Oct 24;11:e16341. doi: 10.7717/peerj.16341 (PMC10607209; doi:10.7717/peerj.16341)
Supplement: Supplemental Information 2 [file peerj-11-16341-s002.zip › Sequence data/R_TF_C2008160038_A05.txt]

TAAGCATCTGCTGCTGCAGAGGTTGTTGTGGACGCGCTGCCGTATTTTGACCAGGGTTAT
GAAGCGCCTGGTGTGCGGGAAGCGGCCGCGGCGTTGGTAGAGGAGGAAACTCGCAGGTAC
CGACCTACCAAGAACTACTTGAGCTACCTGACAGCCCCAGATTATTCCGCTTTTGAAACT
GACATAATGAGAAATGAATTTGAAAGACTGGCTGCTCGACAACCAATTGAATTGCTCAGT
ATGAAACGATATGAACTTCCGGCCCCTTCCTCAGGTCAGAAAAATGACATTACTGCATGG
CAAGAATGTGTAAACAATTCTATGGCTCAGTTGGAGCATCAGGCAGTTCGAATTGAGAAT
CTGGAACTAATGTCACAGCATGGATGCAATGCCTGGAAAGTATATAATGAAAATCTAGTT
CATATGATTGAACATGCACAGAAAGAACTCCAGAAATTAAGGAAACATATTCAAGATTTA
AATTGGCAACGAAAGAACATGCAGCTCACAGCTGGATCTAAATTAAGAGAAATGGAGTCA
ACTTGGGTATCCCTGGTCAGTAAGAATTACGAGATTGAAAGGACTATTGTACAATTAGAA
AATGAACTCTTTCAAATGAAGCAGCAACATGGAGAGGCAAACAAAGAAAACATACGGCAA
GACTTCTGAAAAAGATTAATTTGGCGGGTAGGAAAAAAGGGGTTTTC
