# Supplementary material for: Molecular characterization, expression patterns and cellular localization of BCAS2 gene in male Hezuo pig
Source: PeerJ. 2023 Oct 24;11:e16341. doi: 10.7717/peerj.16341 (PMC10607209; doi:10.7717/peerj.16341)
Supplement: Supplemental Information 2 [file peerj-11-16341-s002.zip › Sequence data/R_TR_C2008160038_E06.txt]

AACTCTTCTCGAAGTCTTGCCGTATGTTTTCTTTGTTTGCCTCTCCATGTTGCTGCTTCATTTGAAAGAGTTCATTTTCT
AATTGTACAATAGTCCTTTCAATCTCGTAATTCTTACTGACCAGGGATACCCAAGTTGACTCCATTTCTCTTAATTTAGA
TCCAGCTGTGAGCTGCATGTTCTTTCGTTGCCAATTTAAATCTTGAATATGTTTCCTTAATTTCTGGAGTTCTTTCTGTG
CATGTTCAATCATATGAACTAGATTTTCATTATATACTTTCCAGGCATTGCATCCATGCTGTGACATTAGTTCCAGATTC
TCAATTCGAACTGCCTGATGCTCCAACTGAGCCATAGAATTGTTTACACATTCTTGCCATGCAGTAATGTCATTTTTCTG
ACCTGAGGAAGGGGCCGGAAGTTCATATCGTTTCATACTGAGCAATTCAATTGGTTGTCGAGCAGCCAGTCTTTCAAATT
CATTTCTCATTATGTCAGTTTCAAAAGCGGAATAATCTGGGGCTGTCAGGTAGCTCAAGTAGTTCTTGGTAGGTCGGTAC
CTGCGAGTTTCCTCCTCTACCAACGCCGCGGCCGCTTCCCGCACACCAGGCGCTTCATAACCCTGGTCAAAATACGGCAG
CGCGTCCACAACAACCTCTCCAGCCACCAAACCGGTGCCCGCCATTTGGTTTTCTCCCGTGGAGAA
