# Supplementary material for: Molecular characterization, expression patterns and cellular localization of BCAS2 gene in male Hezuo pig
Source: PeerJ. 2023 Oct 24;11:e16341. doi: 10.7717/peerj.16341 (PMC10607209; doi:10.7717/peerj.16341)
Supplement: Supplemental Information 2 [file peerj-11-16341-s002.zip › Sequence data/T1.contigs.txt]

>/tmp/upload/tmp//C2009040050/T1.pinjie.fasta.Contig1
TTTTTTTTGGGGCGATCCCAATGGCGGGCACCGGTTTGGTGGCTGGAGAG
GTTGTTGTGGACGCGCTGCCGTATTTTGACCAGGGTTATGAAGCGCCTGG
TGTGCGGGAAGCGGCCGCGGCGTTGGTAGAGGAGGAAACTCGCAGGTACC
GACCTACCAAGAACTACTTGAGCTACCTGACAGCCCCAGATTATTCCGCT
TTTGAAACTGACATAATGAGAAATGAATTTGAAAGACTGGCTGCTCGACA
ACCAATTGAATTGCTCAGTATGAAACGATATGAACTTCCGGCCCCTTCCT
CAGGTCAGAAAAATGACATTACTGCATGGCAAGAATGTGTAAACAATTCT
ATGGCTCAGTTGGAGCATCAGGCAGTTCGAATTGAGAATCTGGAACTAAT
GTCACAGCATGGATGCAATGCCTGGAAAGTATATAATGAAAATCTAGTTC
ATATGATTGAACATGCACAGAAAGAACTCCAGAAATTAAGGAAACATATT
CAAGATTTAAATTGGCAACGAAAGAACATGCAGCTCACAGCTGGATCTAA
ATTAAGAGAAATGGAGTCAACTTGGGTATCCCTGGTCAGTAAGAATTACG
AGATTGAAAGGACTATTGTACAATTAGAAAATGAACTCTTTCAAATGAAG
CAGCAACATGGAGAGGCAAACAAAGAAAACATACGGCAAGACTTCTGAAA
AAGATTAATTTGGCGGGTAGAGGAAGGGGTGTCTACACA
