# Supplementary material for: Molecular characterization, expression patterns and cellular localization of BCAS2 gene in male Hezuo pig
Source: PeerJ. 2023 Oct 24;11:e16341. doi: 10.7717/peerj.16341 (PMC10607209; doi:10.7717/peerj.16341)
Supplement: Supplemental Information 2 [file peerj-11-16341-s002.zip › Sequence data/T1_TF_C2009040050_A09.txt]

>T1_TF_C2009040050_A09.ab1 709 16 677
GAAGCATATGCTGCTGGAGAGGTGTTGTGGACGCGCTGCCGTATTTTGAC
CAGGGTTATGAAGCGCCTGGTGTGCGGGAAGCGGCCGCGGCGTTGGTAGA
GGAGGAAACTCGCAGGTACCGACCTACCAAGAACTACTTGAGCTACCTGA
CAGCCCCAGATTATTCCGCTTTTGAAACTGACATAATGAGAAATGAATTT
GAAAGACTGGCTGCTCGACAACCAATTGAATTGCTCAGTATGAAACGATA
TGAACTTCCGGCCCCTTCCTCAGGTCAGAAAAATGACATTACTGCATGGC
AAGAATGTGTAAACAATTCTATGGCTCAGTTGGAGCATCAGGCAGTTCGA
ATTGAGAATCTGGAACTAATGTCACAGCATGGATGCAATGCCTGGAAAGT
ATATAATGAAAATCTAGTTCATATGATTGAACATGCACAGAAAGAACTCC
AGAAATTAAGGAAACATATTCAAGATTTAAATTGGCAACGAAAGAACATG
CAGCTCACAGCTGGATCTAAATTAAGAGAAATGGAGTCAACTTGGGTATC
CCTGGTCAGTAAGAATTACGAGATTGAAAGGACTATTGTACAATTAGAAA
ATGAACTCTTTCAAATGAAGCAGCAACATGGAGAGGCAAACAAAGAAAAC
ATACGGCAAGACTTCTGAAAAAGATTAATTTGGCGGGTAGAGGAAGGGGT
GTCTACACA
