# Supplementary material for: Molecular characterization, expression patterns and cellular localization of BCAS2 gene in male Hezuo pig
Source: PeerJ. 2023 Oct 24;11:e16341. doi: 10.7717/peerj.16341 (PMC10607209; doi:10.7717/peerj.16341)
Supplement: Supplemental Information 2 [file peerj-11-16341-s002.zip › Sequence data/T3_F_C2009110008_B05.txt]

GCTAACTCGGGATCTCTAGAGATTTCAGGCGAGCCCAAGAATGGCGGGCACCGGTTTGGTGGCTGGAGAGGTTGTTGTGG
ACGCGCTGCCGTATTTTGACCAGGGTTATGAAGCGCCTGGTGTGCGGGAAGCGGCCGCGGCGTTGGTAGAGGAGGAAACT
CGCAGGTACCGACCTACCAAGAACTACTTGAGCTACCTGACAGCCCCAGATTATTCCGCTTTTGAAACTGACATAATGAG
AAATGAATTTGAAAGACTGGCTGCTCGACAACCAATTGAATTGCTCAGTATGAAACGATATGAACTTCCGGCCCCTTCCT
CAGGTCAGAAAAATGACATTACTGCATGGCAAGAATGTGTAAACAATTCTATGGCTCAGTTGGAGCATCAGGCAGTTCGA
ATTGAGAATCTGGAACTAATGTCACAGCATGGATGCAATGCCTGGAAAGTATATAATGAAAATCTAGTTCATATGATTGA
ACATGCACAGAAAGAACTCCAGAAATTAAGGAAACATATTCAAGATTTAAATTGGCAACGAAAGAACATGCAGCTCACAG
CTGGATCTAAATTAAGAGAAATGGAGTCAACTTGGGTATCCCTGGTCAGTAAGAATTACGAGATTGAAAGGACTATTGTA
CAATTAGAAAATGAACTCTTTCAAATGAAGCAGCAACATGGAGAGGCAAACAAAGAAAACATACGGCAAGACTTCTGAGA
CAGATTAATTTGGCGGGTAGGAAGGAAGGCTTTCAATCGTCGACCTGCAGGCATGCAAGCTTGGCGTAATCATGGTCATA
GCTGTTTCCTGTGTGAAATTGTTATCCGCTCACAATTCCACACAACATACGAGCCGGAAGCATAAAGTGTAAAGGCCTGC
GGTGCCTAATGAGTGAGCTAACTCACATTAATTGCGTTGCGCTCACTGCCCGCTTTCCAGTCGGGAAACCTGTCGTGCCA
GCTGCATTAATGAATCGGCCACGCGGCGGGGGGAGAAGGCGGTTTGCGTATTGGGCGCTCTTCCGCTTCCTCGCTCACTG
ACTCGCTGCGCTCGGTCGTCGGCTGCGCGAGCGTATCAGCTCACTCAAGCCGTAATACGGTATCCACAGATCAGGGGATA
ACGCAGGAAAGAACATTGTGAGCAAAGCAGCAAAGCAAGCACGGTAAAAGCCGGATGCTGCGTTTTCATAGTTCGGCCCC
CTGACGACATCCTAATCGAGCCTCTAGGTTCAAGTGGCGTAGCCCGACAGGACCTATATAAAGGGAT
