# Supplementary material for: Molecular characterization, expression patterns and cellular localization of BCAS2 gene in male Hezuo pig
Source: PeerJ. 2023 Oct 24;11:e16341. doi: 10.7717/peerj.16341 (PMC10607209; doi:10.7717/peerj.16341)
Supplement: Supplemental Information 3 [file peerj-11-16341-s003.zip]

Archive with 1 entries (1 files):
- BCAS2 qRT-PCR raw data.xlsx
