# Supplementary material for: Molecular characterization, expression patterns and cellular localization of BCAS2 gene in male Hezuo pig
Source: PeerJ. 2023 Oct 24;11:e16341. doi: 10.7717/peerj.16341 (PMC10607209; doi:10.7717/peerj.16341)
Supplement: Supplemental Information 4 [file peerj-11-16341-s004.zip]

Archive with 10 entries (9 files):
- full-length uncropped gels/
- full-length uncropped gels/Figure 6C-original1-BCAS2.tif
- full-length uncropped gels/Figure 6C-original1-a┬-actin.tif
- full-length uncropped gels/Figure 6C-original2.tif
- full-length uncropped gels/Figure 6C-original3.tif
- full-length uncropped gels/Figure 6C-tidy1.tif
- full-length uncropped gels/Figure 6C-tidy2-grey.tif
- full-length uncropped gels/Figure 6C-tidy2.tif
- full-length uncropped gels/Figure 6C-tidy3-grey.tif
- full-length uncropped gels/Figure 6C-tidy3.tif
